# Supplementary material for: Examining the Association of Body Mass Index and Complications When Including Sentinel Lymph Node Biopsy in Minimally Invasive Surgery for Endometrial Intraepithelial Neoplasia
Source: Cancers (Basel). 2025 Apr 8;17(8):1257. doi: 10.3390/cancers17081257 (PMC12025501; doi:10.3390/cancers17081257)
Supplement: Supplementary file 1 [file cancers-17-01257-s001.zip]

Archive with 1 entries (1 files):
- cancers-3529820-supplementary.pdf
